# Supplementary material for: Gap Reconstruction in Optical Motion Capture Sequences Using Neural Networks
Source: Sensors (Basel). 2021 Sep 12;21(18):6115. doi: 10.3390/s21186115 (PMC8472986; doi:10.3390/s21186115)
Supplement: Supplementary file 1 [file sensors-21-06115-s001.zip]

Archive with 6 entries (6 files):
- nagranie 1 - rigid.c3d
- nagranie 2 - rigid.c3d
- nagranie 3 - rigid.c3d
- nagranie 4 - rigid.c3d
- nagranie 5 - rigid.c3d
- nagranie 6 - rigid.c3d
